# Supplementary material for: Epidemiological characteristics, virulence genes, and antimicrobial resistance analysis of Vibrio parahaemolyticus in diarrheal cases in Huzhou City from 2021 to 2023
Source: Front Microbiol. 2025 Aug 29;16:1551984. doi: 10.3389/fmicb.2025.1551984 (PMC12426109; doi:10.3389/fmicb.2025.1551984)
Supplement: Supplementary file 1 [file Table_1.xlsx]

## Sheet: Sheet2
Assembly Accession	Strain Names	Serotype	ST
GCF_040010975.1	S2021197	O10:K4	3
GCF_040009925.1	S2021199	O10:K4	3
GCF_040011095.1	S2021221	O10:K4	3
GCF_040010375.1	S2021222	O10:K4	3
GCF_040010265.1	S2021223	O10:K4	3
GCF_040010315.1	S2021224	O10:K4	3
GCF_040010255.1	S2021225	O10:K4	3
GCF_040010175.1	S2021226	O10:K4	3
GCF_040011055.1	S2021227	O10:K4	3
GCF_040011015.1	S2021228	O10:K4	3
GCF_040010915.1	S2021229	O10:K4	3
GCF_040010935.1	S2021230	O10:K4	3
GCF_040011035.1	S2021231	O10:K4	3
GCF_040010995.1	S2021232	O10:K4	3
GCF_040010575.1	S2021233	O10:K4	3
GCF_040010895.1	S2021234	O10:K4	3
GCF_040010955.1	S2021406	O10:K4	3
GCF_040010775.1	S2021407	O10:K4	3
GCF_040010635.1	S2021408	O10:K4	3
GCF_040010715.1	S2021409	O10:K4	3
GCF_040010685.1	S2021410	O10:K4	3
GCF_040010585.1	S2021411	O10:K4	3
GCF_036440635.1	S2021424	O10:K4	3
GCF_036442255.1	S2021472	O10:K4	3
GCF_036442055.1	S2021473	O10:K4	3
GCF_036440615.1	S2021474	O10:K4	3
GCF_036441755.1	S2021475	O10:K4	3
GCF_036442915.1	S2021484	O10:K4	3
GCF_036441735.1	S2021504	O10:K4	3
GCF_036441665.1	S2021517	O10:K4	3
GCF_036442875.1	S2021523	O10:K4	3
GCF_036441785.1	S2021589	O3:K6	3
GCF_036442935.1	S2021596	O3:K6	3
GCF_036440695.1	S2021598	O10:K4	3
GCF_040010065.1	S2022383	O4:KUT	2516
GCF_040009915.1	S2022384	O4:KUT	2516
GCF_040010675.1	S2022385	O4:KUT	2516
GCF_040010485.1	S2022386	O4:KUT	2516
GCF_040010515.1	S2022387	O4:KUT	2516
GCF_040010645.1	S2022389	O4:KUT	3
GCF_040010475.1	S2022390	O4:KUT	2516
GCF_040010725.1	S2022391	O4:KUT	2516
GCF_040010055.1	S2022392	O4:KUT	2516
GCF_037164505.1	S2022393	O4:KUT	2516
GCF_037164535.1	S2022394	O4:KUT	2516
GCF_040010185.1	S2022395	O4:KUT	3
GCF_040011175.1	S2022396	O4:KUT	2516
GCF_040009965.1	S2022397	O4:KUT	2516
GCF_040009955.1	S2022398	O4:KUT	2516
GCF_040011115.1	S2022399	O4:KUT	2516
GCF_036442985.1	S2022491	O10:K4	3
GCF_037164545.1	S2022535	O4:KUT	2516
GCF_036442595.1	S2022542	O10:K4	3
GCF_036440645.1	S2022543	O3:K6	3
GCF_037164585.1	S2022544	O4:KUT	2516
GCF_040010015.1	S2022584	O10:K4	3
GCF_040010045.1	S2022585	O10:K4	3
GCF_040011155.1	S2022588	O10:K4	3
GCF_036442445.1	S2022589	O10:K4	3
GCF_040010135.1	S2022590	O10:K4	3
GCF_040009975.1	S2022591	O10:K4	3
GCF_040011205.1	S2022592	O10:K4	3
GCF_036442535.1	S2022605	O10:K4	3
GCF_036441905.1	S2022619	O10:K4	3
GCF_036440735.1	S2022622	O3:K6	3
GCF_036442615.1	S2022623	O3:K6	3
GCF_036442015.1	S2022640	O3:K6	3
GCF_036440715.1	S2022641	O3:K6	3
GCF_037164605.1	S2022642	O4:KUT	2516
GCF_037164615.1	S2022646	O4:KUT	2516
GCF_036441915.1	S2022659	O10:K4	3
GCF_036442775.1	S2022660	O10:K4	3
GCF_037164665.1	S2022661	O4:KUT	2516
GCF_036443055.1	S2022722	O10:K4	3
GCF_036442475.1	S2022724	O10:K4	3
GCF_037164655.1	S2023141	O3:K6	3
GCF_037168205.1	S2023204	O10:K4	3
GCF_040011135.1	S2023252	O10:K4	3
GCF_040010875.1	S2023254	O10:K4	3
GCF_037168285.1	S2023262	O10:K4	3
GCF_037168325.1	S2023303	O10:K4	3
GCF_037168245.1	S2023344	O10:K4	3
GCF_037168425.1	S2023369	O3:K6	3
GCF_037168435.1	S2023378	O10:K4	3
GCF_037168485.1	S2023395	O10:K4	3
GCF_037168505.1	S2023460	O10:K4	3
GCF_037168365.1	S2023467	O10:K4	3
GCF_037168345.1	S2023468	O10:K4	3
GCF_037168385.1	S2023469	O10:K4	3
GCF_037168405.1	S2023470	O10:K4	3
GCF_040010455.1	S2023484	O10:K4	3
GCF_037168465.1	S2023489	O10:K4	3
GCF_037168545.1	S2023492	O10:K4	3
GCF_037168525.1	S2023494	O10:K4	3
GCF_040010195.1	S2023533	O10:K4	3
GCF_040010415.1	S2023534	O3:K6	3
GCF_037168605.1	S2023535	O3:K6	3
GCF_040010815.1	S2023536	O10:K4	3
GCF_040010855.1	S2023537	O10:K4	3
GCF_040010795.1	S2023538	O10:K4	3
GCF_040010145.1	S2023540	O3:K6	3
GCF_037168725.1	S2023542	O10:K4	3
GCF_037168685.1	S2023552	O10:K4	3
GCF_037168745.1	S2023553	O10:K4	3
GCF_037168825.1	S2023605	O10:K4	3
GCF_037168785.1	S2023646	O10:K4	3
GCF_037168765.1	S2023648	O3:K6	3
GCF_037168805.1	S2023681	O10:K4	3
GCF_037168845.1	S2023687	O10:K4	3
GCF_037168865.1	S2023694	O10:K4	3
GCF_037168885.1	S2023695	O10:K4	3
GCF_037168925.1	S2023698	O10:K4	3
GCF_037168905.1	S2023705	O3:K6	3
GCF_037168965.1	S2023708	O10:K4	3
GCF_037168945.1	S2023709	O10:K4	3
GCF_037168985.1	S2023710	O10:K4	3
GCF_037169025.1	S2023713	O10:K4	3
GCF_037169005.1	S2023722	O10:K4	3
GCF_037169045.1	S2023802	O10:K4	3
GCF_037169065.1	S2023835	O3:K6	3
GCF_037169085.1	S2023839	O10:K4	3
